# Supplementary material for: Rapid Least Concern: towards automating Red List assessments
Source: Biodivers Data J. 2020 Jan 23;8:e47018. doi: 10.3897/BDJ.8.e47018 (PMC6992691; doi:10.3897/BDJ.8.e47018)
Supplement: Supplementary material 2 — Bermuda species list [file bdj-08-e47018-s002.xlsx]

## Sheet: species_list
ipni_id	taxon_rank	taxon_status	family	genus	species	name_in	primary_author	name source	RL_status	RL_category	RapidLC_category	Final_category
337150-1	Species	Accepted	Euphorbiaceae	Acalypha	alopecuroidea	Acalypha alopecuroidea	Jacq.	POWO		NE	TRUE	LC
17002360-1	Species	Accepted	Pteridaceae	Acrostichum	danaeifolium	Acrostichum danaeifolium	Langsd. & Fisch.	POWO		NE	TRUE	LC
17009070-1	Species	Accepted	Pteridaceae	Adiantum	bellum	Adiantum bellum	T.Moore	POWO	https://www.iucnredlist.org/species/114905835/115527662	LC		LC
59222-1	Species	Accepted	Amaranthaceae	Alternanthera	littoralis	Alternanthera littoralis	P.Beauv.	POWO		NE	FALSE	NE
13112-2	Species	Accepted	Poaceae	Andropogon	virgatus	Andropogon virgatus	Desv.	POWO	https://www.iucnredlist.org/species/13506888/44401411	LC		LC
14931-2	Species	Accepted	Poaceae	Anthephora	hermaphrodita	Anthephora hermaphrodita	Kuntze	POWO		NE	TRUE	LC
30040285-2	Species	Accepted	Caryophyllaceae	Arenaria	lanuginosa	Arenaria lanuginosa	Rohrb.	POWO		NE	TRUE	LC
319092-2	Species	Accepted	Aristolochiaceae	Aristolochia	trilobata	Aristolochia trilobata	L.	POWO		NE	TRUE	LC
17042240-1	Species	Accepted	Aspleniaceae	Asplenium	dentatum	Asplenium dentatum	L.	POWO		NE	TRUE	LC
328693-2	Species	Accepted	Aspleniaceae	Asplenium	heterochroum	Asplenium heterochroum	Kunze	POWO		NE	FALSE	NE
163744-1	Species	Accepted	Amaranthaceae	Atriplex	cristata	Atriplex cristata	Humb. & Bonpl. ex Willd.	POWO		NE	NA	NE
861125-1	Species	Accepted	Acanthaceae	Avicennia	germinans	Avicennia germinans	L.	POWO	https://www.iucnredlist.org/species/178811/7613866	LC		LC
392087-1	Species	Accepted	Poaceae	Axonopus	compressus	Axonopus compressus	P.Beauv.	POWO		NE	TRUE	LC
183318-1	Species	Accepted	Asteraceae	Baccharis	glomeruliflora	Baccharis glomeruliflora	Pers.	POWO		NE	FALSE	NE
1072674-2	Species	Accepted	Plantaginaceae	Bacopa	monnieri	Bacopa monnieri	Wettst.	POWO		NE	TRUE	LC
850563-1	Species	Accepted	Urticaceae	Boehmeria	cylindrica	Boehmeria cylindrica	Sw.	POWO	https://www.iucnredlist.org/species/64264431/67728583	LC		LC
1182077-2	Species	Accepted	Cyperaceae	Bolboschoenus	robustus	Bolboschoenus robustus	Soják	POWO		NE	TRUE	LC
185803-1	Species	Accepted	Asteraceae	Borrichia	arborescens	Borrichia arborescens	DC.	POWO		NE	TRUE	LC
118574-3	Species	Accepted	Brassicaceae	Cakile	lanceolata	Cakile lanceolata	O.E.Schulz	POWO		NE	TRUE	LC
319128-2	Species	Accepted	Lamiaceae	Callicarpa	americana	Callicarpa americana	L.	POWO		NE	TRUE	LC
30187778-2	Species	Accepted	Fabaceae	Canavalia	rosea	Canavalia rosea	DC.	POWO		NE	TRUE	LC
782221-1	Species	Accepted	Sapindaceae	Cardiospermum	microcarpum	Cardiospermum microcarpum	Kunth	POWO		NE	TRUE	LC
298806-1	Species	Accepted	Cyperaceae	Carex	bermudiana	Carex bermudiana	Hemsl.	POWO	https://www.iucnredlist.org/species/56961131/56961134	EN		EN
292635-2	Species	Accepted	Cyperaceae	Carex	longii	Carex longii	Mack.	POWO		NE	TRUE	LC
47910-2	Species	Accepted	Rubiaceae	Casasia	clusiifolia	Casasia clusiifolia	Urb.	POWO	https://www.iucnredlist.org/species/84939369/84939383	LC		LC
160129-1	Species	Accepted	Celastraceae	Cassine	xylocarpa	Cassine xylocarpa	Vent.	POWO		NE	NA	NE
836997-1	Species	Accepted	Cannabaceae	Celtis	laevigata	Celtis laevigata	Willd.	POWO		NE	TRUE	LC
316518-2	Species	Accepted	Poaceae	Cenchrus	echinatus	Cenchrus echinatus	L.	POWO		NE	TRUE	LC
395330-1	Species	Accepted	Poaceae	Cenchrus	tribuloides	Cenchrus tribuloides	L.	POWO		NE	FALSE	NE
30006047-2	Species	Accepted	Ceratophyllaceae	Ceratophyllum	demersum	Ceratophyllum demersum	L.	POWO		NE	TRUE	LC
56535-2	Species	Accepted	Rubiaceae	Chiococca	alba	Chiococca alba	Hitchc.	POWO	https://www.iucnredlist.org/species/56503531/56503966	LC		LC
1095725-2	Species	Accepted	Poaceae	Chloris	radiata	Chloris radiata	Sw.	POWO		NE	TRUE	LC
722181-1	Species	Accepted	Chrysobalanaceae	Chrysobalanus	icaco	Chrysobalanus icaco	L.	POWO	https://www.iucnredlist.org/species/72231760/149056791	LC		LC
980361-1	Species	Accepted	Vitaceae	Cissus	verticillata	Cissus verticillata	Nicolson & C.E.Jarvis	POWO		NE	TRUE	LC
303489-1	Species	Accepted	Cyperaceae	Cladium	mariscus	Cladium mariscus	Pohl	POWO	https://www.iucnredlist.org/species/164157/65910896	LC		LC
693918-1	Species	Accepted	Polygonaceae	Coccoloba	uvifera	Coccoloba uvifera	L.	POWO		NE	TRUE	LC
172048-1	Species	Accepted	Commelinaceae	Commelina	erecta	Commelina erecta	L.	POWO		NE	TRUE	LC
319151-2	Species	Accepted	Combretaceae	Conocarpus	erectus	Conocarpus erectus	L.	POWO		NE	TRUE	LC
60458018-2	Species	Accepted	Celastraceae	Crossopetalum	rhacoma	Crossopetalum rhacoma	Crantz	POWO		NE	TRUE	LC
343314-1	Species	Accepted	Euphorbiaceae	Croton	punctatus	Croton punctatus	Jacq.	POWO		NE	TRUE	LC
71907-2	Species	Accepted	Polypodiaceae	Ctenitis	sloanei	Ctenitis sloanei	C.V.Morton	POWO		NE	NA	NE
30313989-2	Species	Accepted	Cyperaceae	Cyperus	brevifolius	Cyperus brevifolius	Hassk.	POWO		NE	TRUE	LC
304222-1	Species	Accepted	Cyperaceae	Cyperus	croceus	Cyperus croceus	Vahl	POWO		NE	TRUE	LC
300668-2	Species	Accepted	Cyperaceae	Cyperus	esculentus	Cyperus esculentus	L.	POWO		NE	TRUE	LC
74698-2	Species	Accepted	Cyperaceae	Cyperus	flavescens	Cyperus flavescens	L.	POWO	https://www.iucnredlist.org/species/157979/120157948	LC		LC
74851-2	Species	Accepted	Cyperaceae	Cyperus	luzulae	Cyperus luzulae	(L.) Retz.	POWO		NE	TRUE	LC
74939-2	Species	Accepted	Cyperaceae	Cyperus	odoratus	Cyperus odoratus	L.	POWO		NE	TRUE	LC
74989-2	Species	Accepted	Cyperaceae	Cyperus	planifolius	Cyperus planifolius	Rich.	POWO		NE	TRUE	LC
75004-2	Species	Accepted	Cyperaceae	Cyperus	polystachyos	Cyperus polystachyos	Rottb.	POWO	https://www.iucnredlist.org/species/164195/120160815	LC		LC
314738-2	Species	Accepted	Solanaceae	Datura	stramonium	Datura stramonium	L.	POWO		NE	FALSE	NE
78317-2	Species	Accepted	Fabaceae	Desmanthus	pernambucanus	Desmanthus pernambucanus	Thell.	POWO		NE	TRUE	LC
1125234-2	Species	Accepted	Fabaceae	Desmanthus	virgatus	Desmanthus virgatus	Willd.	POWO		NE	TRUE	LC
79450-2	Species	Accepted	Convolvulaceae	Dichondra	carolinensis	Dichondra carolinensis	Michx.	POWO		NE	TRUE	LC
398888-1	Species	Accepted	Poaceae	Digitaria	insularis	Digitaria insularis	Mez ex Ekman	POWO		NE	TRUE	LC
	Species	Accepted	Aspleniaceae	Diplazium	laffanianum	Diplazium laffanianum	C.Chr.	POWO	https://www.iucnredlist.org/species/56605187/56605215	EW		EW
1090820-2	Species	Accepted	Amaranthaceae	Dysphania	anthelmintica	Dysphania anthelmintica	Mosyakin & Clemants	POWO		NE	FALSE	NE
49199-2	Species	Accepted	Celastraceae	Elaeodendron	laneanum	Elaeodendron laneanum	A.H.Moore	POWO	https://www.iucnredlist.org/species/33221/101378462	EN		EN
306653-1	Species	Accepted	Cyperaceae	Eleocharis	albida	Eleocharis albida	Torr.	POWO		NE	FALSE	NE
306744-1	Species	Accepted	Cyperaceae	Eleocharis	cellulosa	Eleocharis cellulosa	Torr.	POWO		NE	TRUE	LC
89663-2	Species	Accepted	Cyperaceae	Eleocharis	flavescens	Eleocharis flavescens	Urb.	POWO		NE	TRUE	LC
1029981-2	Species	Accepted	Cyperaceae	Eleocharis	geniculata	Eleocharis geniculata	Roem. & Schult.	POWO	https://www.iucnredlist.org/species/164219/79751216	LC		LC
60444117-2	Species	Accepted	Cyperaceae	Eleocharis	interstincta	Eleocharis interstincta	Roem. & Schult.	POWO		NE	TRUE	LC
307079-1	Species	Accepted	Cyperaceae	Eleocharis	rostellata	Eleocharis rostellata	Torr.	POWO	https://www.iucnredlist.org/species/64311314/67729361	LC		LC
203755-1	Species	Accepted	Asteraceae	Erigeron	darrellianus	Erigeron darrellianus	Hemsl.	POWO	https://www.iucnredlist.org/species/101309950/101378603	NT		NT
593690-1	Species	Accepted	Myrtaceae	Eugenia	axillaris	Eugenia axillaris	Willd.	POWO		NE	NA	NE
101339-2	Species	Accepted	Euphorbiaceae	Euphorbia	blodgettii	Euphorbia blodgettii	Engelm. ex Hitchc.	POWO		NE	TRUE	LC
30062970-2	Species	Accepted	Euphorbiaceae	Euphorbia	heterophylla	Euphorbia heterophylla	L.	POWO		NE	TRUE	LC
347331-1	Species	Accepted	Euphorbiaceae	Euphorbia	mesembryanthemifolia	Euphorbia mesembryanthemifolia	Jacq.	POWO		NE	TRUE	LC
101777-2	Species	Accepted	Euphorbiaceae	Euphorbia	nutans	Euphorbia nutans	Lag.	POWO		NE	TRUE	LC
308274-1	Species	Accepted	Cyperaceae	Fimbristylis	spadicea	Fimbristylis spadicea	Vahl	POWO		NE	TRUE	LC
105319-2	Species	Accepted	Oleaceae	Forestiera	segregata	Forestiera segregata	Krug & Urb.	POWO		NE	TRUE	LC
105442-2	Species	Accepted	Asparagaceae	Furcraea	hexapetala	Furcraea hexapetala	Urb.	POWO		NE	FALSE	NE
277293-2	Species	Accepted	Rubiaceae	Galium	bermudense	Galium bermudense	L.	POWO		NE	FALSE	NE
277308-2	Species	Accepted	Asteraceae	Gamochaeta	antillana	Gamochaeta antillana	Anderb.	POWO		NE	FALSE	NE
114706-2	Species	Accepted	Fabaceae	Guilandina	bonduc	Guilandina bonduc	L.	POWO	https://www.iucnredlist.org/species/65899567/122396032	LC		LC
117123-2	Species	Accepted	Cymodoceaceae	Halodule	bermudensis	Halodule bermudensis	Hartog	POWO	https://www.iucnredlist.org/species/173374/7002336	DD		DD
116784-1	Species	Accepted	Boraginaceae	Heliotropium	curassavicum	Heliotropium curassavicum	L.	POWO		NE	TRUE	LC
843759-1	Species	Accepted	Araliaceae	Hydrocotyle	verticillata	Hydrocotyle verticillata	Thunb.	POWO		NE	TRUE	LC
30080839-2	Species	Accepted	Hypericaceae	Hypericum	hypericoides	Hypericum hypericoides	Crantz	POWO		NE	TRUE	LC
30040623-2	Species	Accepted	Convolvulaceae	Ipomoea	pes-caprae	Ipomoea pes-caprae	R.Br.	POWO		NE	TRUE	LC
269719-1	Species	Accepted	Convolvulaceae	Ipomoea	sagittata	Ipomoea sagittata	Poir.	POWO		NE	TRUE	LC
129763-2	Species	Accepted	Convolvulaceae	Ipomoea	triloba	Ipomoea triloba	L.	POWO		NE	TRUE	LC
442729-1	Species	Accepted	Juncaceae	Juncus	biflorus	Juncus biflorus	Elliott	POWO		NE	TRUE	LC
443182-1	Species	Accepted	Juncaceae	Juncus	marginatus	Juncus marginatus	Rostk.	POWO	https://www.iucnredlist.org/species/64315603/67729867	LC		LC
443432-1	Species	Accepted	Juncaceae	Juncus	roemerianus	Juncus roemerianus	Scheele	POWO		NE	TRUE	LC
279056-2	Species	Accepted	Cupressaceae	Juniperus	bermudiana	Juniperus bermudiana	L.	POWO	https://www.iucnredlist.org/species/30376/9532928	CR		CR
561095-1	Species	Accepted	Malvaceae	Kosteletzkya	pentacarpos	Kosteletzkya pentacarpos	Ledeb.	POWO	https://www.iucnredlist.org/species/161916/22569735	LC		LC
			Cyperaceae	Kyllinga	breviflora	Kyllinga brevifolia	Rottb.	Red List	https://www.iucnredlist.org/species/168653/121917281	LC		LC
135206-2	Species	Accepted	Verbenaceae	Lantana	involucrata	Lantana involucrata	L.	POWO		NE	TRUE	LC
526159-1	Species	Accepted	Araceae	Lemna	aequinoctialis	Lemna aequinoctialis	Welw.	POWO	https://www.iucnredlist.org/species/164404/120124962	LC		LC
526194-1	Species	Accepted	Araceae	Lemna	minor	Lemna minor	L.	POWO		NE	TRUE	LC
279392-2	Species	Accepted	Araceae	Lemna	valdiviana	Lemna valdiviana	Phil.	POWO		NE	TRUE	LC
1059142-2	Species	Accepted	Poaceae	Leptochloa	mucronata	Leptochloa mucronata	Kunth	POWO		NE	TRUE	LC
140342-2	Species	Accepted	Plumbaginaceae	Limonium	carolinianum	Limonium carolinianum	Britton	POWO		NE	TRUE	LC
30121490-2	Species	Accepted	Onagraceae	Ludwigia	repens	Ludwigia repens	J.R.Forst.	POWO		NE	TRUE	LC
164286-2	Species	Accepted	Myricaceae	Morella	cerifera	Morella cerifera	Small	POWO		NE	NA	NE
	Species	Accepted	Myrtaceae	Myrica	cerifera	Myrica cerifera	L.	POWO		NE	NA	NE
432367-1	Species	Accepted	Boraginaceae	Nama	jamaicensis	Nama jamaicensis	L.	POWO		NE	TRUE	LC
17160830-1	Species	Accepted	Polypodiaceae	Nephrolepis	exaltata	Nephrolepis exaltata	Schott	POWO		NE	TRUE	LC
613788-1	Species	Accepted	Onagraceae	Oenothera	humifusa	Oenothera humifusa	Nutt.	POWO		NE	FALSE	NE
409823-1	Species	Accepted	Poaceae	Oplismenus	compositus	Oplismenus compositus	P.Beauv.	POWO		NE	TRUE	LC
1004002-1	Species	Accepted	Poaceae	Oplismenus	hirtellus	Oplismenus hirtellus	P.Beauv.	POWO		NE	TRUE	LC
177119-2	Species	Accepted	Osmundaceae	Osmunda	spectabilis	Osmunda spectabilis	Willd.	POWO		NE	TRUE	LC
60447721-2	Species	Accepted	Osmundaceae	Osmundastrum	cinnamomeum	Osmundastrum cinnamomeum	C.Presl	POWO		NE	TRUE	LC
181506-2	Species	Accepted	Poaceae	Panicum	amarum	Panicum amarum	Elliott	POWO		NE	TRUE	LC
324582-2	Species	Accepted	Poaceae	Panicum	trichoides	Panicum trichoides	Sw.	POWO		NE	TRUE	LC
413537-1	Species	Accepted	Poaceae	Panicum	virgatum	Panicum virgatum	L.	POWO		NE	TRUE	LC
854920-1	Species	Accepted	Urticaceae	Parietaria	floridana	Parietaria floridana	Nutt.	POWO		NE	TRUE	LC
184091-2	Species	Accepted	Vitaceae	Parthenocissus	quinquefolia	Parthenocissus quinquefolia	Planch.	POWO		NE	TRUE	LC
413918-1	Species	Accepted	Poaceae	Paspalum	caespitosum	Paspalum caespitosum	Flüggé	POWO		NE	TRUE	LC
414073-1	Species	Accepted	Poaceae	Paspalum	dissectum	Paspalum dissectum	L.	POWO		NE	FALSE	NE
184275-2	Species	Accepted	Poaceae	Paspalum	distichum	Paspalum distichum	L.	POWO	https://www.iucnredlist.org/species/169030/1266611	LC		LC
414155-1	Species	Accepted	Poaceae	Paspalum	fimbriatum	Paspalum fimbriatum	Kunth	POWO		NE	TRUE	LC
414338-1	Species	Accepted	Poaceae	Paspalum	laxum	Paspalum laxum	Lam.	POWO		NE	FALSE	NE
322519-2	Species	Accepted	Poaceae	Paspalum	lineare	Paspalum lineare	Trin.	POWO		NE	TRUE	LC
184526-2	Species	Accepted	Poaceae	Paspalum	paniculatum	Paspalum paniculatum	L.	POWO		NE	TRUE	LC
184571-2	Species	Accepted	Poaceae	Paspalum	plicatulum	Paspalum plicatulum	Michx.	POWO		NE	TRUE	LC
325365-2	Species	Accepted	Poaceae	Paspalum	setaceum	Paspalum setaceum	Michx.	POWO		NE	TRUE	LC
414743-1	Species	Accepted	Poaceae	Paspalum	stellatum	Paspalum stellatum	Flüggé	POWO		NE	TRUE	LC
184742-2	Species	Accepted	Poaceae	Paspalum	vaginatum	Paspalum vaginatum	Sw.	POWO		NE	TRUE	LC
185104-2	Species	Accepted	Passifloraceae	Passiflora	pallida	Passiflora pallida	L.	POWO		NE	TRUE	LC
675314-1	Species	Accepted	Passifloraceae	Passiflora	pectinata	Passiflora pectinata	Griseb.	POWO		NE	FALSE	NE
186167-2	Species	Accepted	Polypodiaceae	Pecluma	bermudiana	Pecluma bermudiana	M.G.Price	POWO		NE	NA	NE
189694-2	Species	Accepted	Piperaceae	Peperomia	septentrionalis	Peperomia septentrionalis	S.Br.	POWO	https://www.iucnredlist.org/species/68982125/68982141	EN		EN
190855-2	Species	Accepted	Polygonaceae	Persicaria	punctata	Persicaria punctata	Small	POWO		NE	TRUE	LC
192453-2	Species	Accepted	Fabaceae	Phaseolus	lignosus	Phaseolus lignosus	Britton	POWO	https://www.iucnredlist.org/species/56960811/56960839	CR		CR
194567-2	Species	Accepted	Verbenaceae	Phyla	nodiflora	Phyla nodiflora	Greene	POWO	https://www.iucnredlist.org/species/164053/67789742	LC		LC
238803-1	Species	Accepted	Asteraceae	Pluchea	carolinensis	Pluchea carolinensis	G.Don	POWO		NE	TRUE	LC
1099254-2	Species	Accepted	Asteraceae	Pluchea	odorata	Pluchea odorata	Cass.	POWO		NE	TRUE	LC
			Poaceae	Polygonum	puntactum	Polygonum punctatum	Ell.	Red List	https://www.iucnredlist.org/species/64321477/67730477	LC		LC
319348-2	Species	Accepted	Haloragaceae	Proserpinaca	palustris	Proserpinaca palustris	L.	POWO		NE	TRUE	LC
212103-2	Species	Accepted	Psilotaceae	Psilotum	nudum	Psilotum nudum	P.Beauv.	POWO		NE	TRUE	LC
212991-2	Species	Accepted	Rubiaceae	Psychotria	ligustrifolia	Psychotria ligustrifolia	Millsp.	POWO	https://www.iucnredlist.org/species/68983611/68983948	LC		LC
213799-2	Species	Accepted	Dennstaedtiaceae	Pteridium	caudatum	Pteridium caudatum	Maxon	POWO		NE	TRUE	LC
763958-1	Species	Accepted	Rubiaceae	Randia	aculeata	Randia aculeata	L.	POWO		NE	TRUE	LC
30061148-2	Species	Accepted	Rhizophoraceae	Rhizophora	mangle	Rhizophora mangle	L.	POWO	https://www.iucnredlist.org/species/178851/69024847	LC		LC
311841-1	Species	Accepted	Cyperaceae	Rhynchospora	colorata	Rhynchospora colorata	H.Pfeiff.	POWO		NE	TRUE	LC
312160-1	Species	Accepted	Cyperaceae	Rhynchospora	fascicularis	Rhynchospora fascicularis	Vahl	POWO		NE	TRUE	LC
312338-1	Species	Accepted	Cyperaceae	Rhynchospora	odorata	Rhynchospora odorata	C.Wright ex Griseb.	POWO		NE	FALSE	NE
224543-2	Species	Accepted	Polypodiaceae	Rumohra	adiantiformis	Rumohra adiantiformis	Ching	POWO		NE	TRUE	LC
224565-2	Species	Accepted	Ruppiaceae	Ruppia	maritima	Ruppia maritima	L.	POWO		NE	TRUE	LC
284484-2	Species	Accepted	Arecaceae	Sabal	bermudana	Sabal bermudana	L.H.Bailey	POWO	https://www.iucnredlist.org/species/38691/101378743	EN		EN
225555-2	Species	Accepted	Amaranthaceae	Salicornia	perennis	Salicornia perennis	Mill.	POWO		NE	TRUE	LC
17219800-1	Species	Accepted	Salviniaceae	Salvinia	auriculata	Salvinia auriculata	Aubl.	POWO		NE	TRUE	LC
384294-1	Species	Accepted	Goodeniaceae	Scaevola	plumieri	Scaevola plumieri	Vahl	POWO	https://www.iucnredlist.org/species/134502186/134508899	LC		LC
312569-1	Species	Accepted	Cyperaceae	Schoenoplectus	americanus	Schoenoplectus americanus	Volkart	POWO	https://www.iucnredlist.org/species/64324817/67730907	LC		LC
1019164-1	Species	Accepted	Cyperaceae	Schoenoplectus	tabernaemontani	Schoenoplectus tabernaemontani	Palla	POWO	https://www.iucnredlist.org/species/175246/1420606	LC		LC
235145-2	Species	Accepted	Aizoaceae	Sesuvium	portulacastrum	Sesuvium portulacastrum	L.	POWO		NE	TRUE	LC
440950-1	Species	Accepted	Iridaceae	Sisyrinchium	bermudiana	Sisyrinchium bermudiana	L.	POWO		NE	NA	NE
249870-1	Species	Accepted	Asteraceae	Solidago	sempervirens	Solidago sempervirens	L.	POWO		NE	TRUE	LC
766791-1	Species	Accepted	Rubiaceae	Spermacoce	laevis	Spermacoce laevis	Lam.	POWO		NE	TRUE	LC
319724-2	Species	Accepted	Rubiaceae	Spermacoce	remota	Spermacoce remota	Lam.	POWO		NE	TRUE	LC
242811-2	Species	Accepted	Orchidaceae	Spiranthes	torta	Spiranthes torta	Garay & H.R.Sweet	POWO		NE	TRUE	LC
1207790-2	Species	Accepted	Poaceae	Sporobolus	indicus	Sporobolus indicus	R.Br.	POWO		NE	TRUE	LC
77145292-1	Species	Accepted	Poaceae	Sporobolus	pumilus	Sporobolus pumilus	P.M.Peterson & Saarela	POWO		NE	TRUE	LC
423010-1	Species	Accepted	Poaceae	Sporobolus	virginicus	Sporobolus virginicus	Kunth	POWO		NE	TRUE	LC
1092351-2	Species	Accepted	Verbenaceae	Stachytarpheta	jamaicensis	Stachytarpheta jamaicensis	Vahl	POWO		NE	TRUE	LC
423051-1	Species	Accepted	Poaceae	Stenotaphrum	secundatum	Stenotaphrum secundatum	Kuntze	POWO		NE	TRUE	LC
814158-1	Species	Accepted	Surianaceae	Suriana	maritima	Suriana maritima	L.	POWO		NE	TRUE	LC
248576-2	Species	Accepted	Cymodoceaceae	Syringodium	filiforme	Syringodium filiforme	Kütz.	POWO	https://www.iucnredlist.org/species/173378/7003203	LC		LC
431950-1	Species	Accepted	Hydrocharitaceae	Thalassia	testudinum	Thalassia testudinum	Banks & Sol. ex K.D.Koenig	POWO	https://www.iucnredlist.org/species/173346/6995927	LC		LC
			Aspleniaceae	Thelypteris	bermudiana	Thelypteris bermudiana	(Baker) comb. ined.	UKOTs Online Herbarium	https://www.iucnredlist.org/species/56604509/56604544	EN		EN
252203-2	Species	Accepted	Aspleniaceae	Thelypteris	normalis	Thelypteris normalis	Moxley	POWO		NE	NA	NE
120998-1	Species	Accepted	Boraginaceae	Tournefortia	gnaphalodes	Tournefortia gnaphalodes	R.Br. ex Roem. & Schult.	POWO		NE	TRUE	LC
255769-2	Species	Accepted	Anacardiaceae	Toxicodendron	radicans	Toxicodendron radicans	Kuntze	POWO		NE	TRUE	LC
856750-1	Species	Accepted	Cannabaceae	Trema	lamarckianum	Trema lamarckianum	Blume	POWO		NE	TRUE	LC
320793-2	Species	Accepted	Malvaceae	Triumfetta	semitriloba	Triumfetta semitriloba	Jacq.	POWO		NE	NA	NE
836702-1	Species	Accepted	Passifloraceae	Turnera	ulmifolia	Turnera ulmifolia	L.	POWO		NE	TRUE	LC
836837-1	Species	Accepted	Typhaceae	Typha	domingensis	Typha domingensis	Pers.	POWO		NE	TRUE	LC
320781-2	Species	Accepted	Malvaceae	Waltheria	indica	Waltheria indica	L.	POWO		NE	TRUE	LC
325009-2	Species	Accepted	Asparagaceae	Yucca	aloifolia	Yucca aloifolia	L.	POWO		NE	TRUE	LC
775728-1	Species	Accepted	Rutaceae	Zanthoxylum	flavum	Zanthoxylum flavum	Vahl	POWO	https://www.iucnredlist.org/species/31861/9659540	VU		VU
